# Supplementary material for: Causal links indicating ecosystem functioning in food webs
Source: Community Ecol. 2025 Aug 19;26(3):725–30. doi: 10.1007/s42974-025-00267-0 (PMC12675652; doi:10.1007/s42974-025-00267-0)
Supplement: Supplementary file 1 — Supplementary file1 Supplementary Table S1 contains the metadata of the used Ecobase food web models including references as queried directly from the database. [file 42974_2025_267_MOESM1_ESM.xlsx]

## Sheet: ecobase_filtered_metadata
Supplementary Table S1. Metadata of the used Ecobase food web models as queried directly from the database.
model.model_number	model.model_name	model.country	model.model_year	model.num_group	model.reference	model.url
99	USA, Mid Atlantic Bight	United States of America	1995	55	Okey T.A.(2001). A 'straw-man' Ecopath model of the Middle Atlantic Bight continental shelf, United States Fisheries Impacts on North Atlantic Ecosystems: Models and Analyses. pp 151-166. In Guenette S.,Christensen V.,Pauly D.	http://publications.oceans.ubc.ca/node/3821
108	Grand Banks of Newfoundland	Canada	1990	50	Heymans J.J.(2003). Ecosystem models of Newfoundland and Southeastern Labrador: Additional information and analyses for 'Back to the Future' Fisheries Centre Research Reports	http://publications.oceans.ubc.ca/node/3804
401	Raja Ampat	Indonesia	2005	98	Pitcher T.J.,Ainsworth C.H.,Bailey M.(2007). Ecological and economic analyses of marine ecosystems in the bird's head seascape, Papua, Indonesia: I Fisheries Centre Research Reports	http://publications.oceans.ubc.ca/node/3778
403	Western Channel	France,U.K. of Great Britain and Northern Ireland	1993	52	Araújo J.N.,Mackinson S.,Ellis J.R.,Hart P.J.B.(2005). An Ecopath model of the western English Channel ecosystem with an exploration of its dynamic properties Science Series Technical Report	http://www.cefas.defra.gov.uk/publications/techrep/tech125.pdf
406	East Bass Strait	Australia	1994	59	Bulman C.,Condie S.,Furlani D.,Cahill M.,Klaer N.,Goldsworthy S.,Knuckey I.(2006). Trophic dynamics of the eastern shelf and slope of the south east fishery: impacts of and on the fishery Final Report for Fisheries Research &amp; Development Corporation	http://frdc.com.au/research/Documents/Final_reports/2002-028-DLD.pdf
432	Ningaloo	Australia	2007	53	Jones T.,Fulton E.A.,Wood D.(2011). Challenging tourism theory through integrated models: how multiple model projects strengthen outcomes through a case study of tourism development on the Ningaloo Coast of Western Australia MODSIM 2011 - 19th International Congress on Modelling and Simulation. pp 3112-3120. In Chan F.,Marinova D.,Anderssen R.S.	http://espace.library.curtin.edu.au/cgi-bin/espace.pdf?file=/2011/12/15/file_1/170094
447	Antarctic	Antarctica	1970	61	Hoover C.(2009). Ecosystem effects of climate change in the Antarctic Peninsula Ecopath 25 years conference proceedings: Extended abstracts. pp 96-97. In Palomares M.L.,Morissette L.,Cisneros-Montemayor A.,Varkey D.,Coll M.,Piroddi C.	http://publications.oceans.ubc.ca/node/3766
448	Irish Sea	Ireland,U.K. of Great Britain and Northern Ireland	1973	53	Lees K.,Mackinson S.(2007). An Ecopath model of the Irish Sea: ecosystems properties and sensitivity analysis. Science Series Technical Report	http://www.cefas.defra.gov.uk/publications/techrep/tech138.pdf
456	Jurien Bay	Australia	2007	80	Lozano-Montes H.M.,Loneragan N.R.,Babcock R.C.,Jackson K.(2011). Using trophic flows and ecosystem structure to model the effects of fishing in the Jurien Bay Marine Park, temperate Western Australia Marine and Freshwater Research. pp 421-431	http://www.publish.csiro.au/?paper=MF09154
457	North Sea	Not affiliated	1991	68	Mackinson S., Daskalov G.(2008).An ecosystem model of the North Sea to support an ecosystem approach to fisheries management: description and parameterisation. Science Series Technical Report . 190p.	http://www.cefas.defra.gov.uk/publications/techrep/tech142.pdf
465	Albatross Bay	Australia	1986	99	Okey T.A.(2006). A trophodynamic ecosystem model of Albatross Bay, Gulf of Carpentaria: revealing a plausible fishing explanation for prawn catch declines CSIRO Marine and Atmospheric Research Paper	http://www.researchgate.net/publication/233858921_A_trophodynamic_model_of_Albatross_Bay_Gulf_of_Carpentaria_revealing_a_plausible_fishing_explanation_for_prawn_catch_declines?ev=prf_cit
466	Gulf of Carpentaria	Australia	1990	83	Okey T.A.,Griffiths S.,Pascoe S.,Kenyon R.,Miller M.,Dell Q.,Pillans R.,Buckworth R.C.,Gribble N.,Engstrom N.,Bishop J.,Milton D.,Salini J.,Stevens J.(2007). The effect of illegal foreign fishing on the ecosystem in the Gulf of Carpentaria: management options and downstream effects on other fisheries Final Report to Australian Fisheries Management Authority Project 2006/825	http://www.researchgate.net/publication/233858922_The_effect_of_illegal_foreign_fishing_on_the_ecosystem_in_the_Gulf_of_Carpentaria_management_options_and_downstream_effects_on_other_fisheries
477	Strait of Georgia	Canada	1950	55	Preikshot D.B.(2007). The influence of geographic scale, climate and trophic dynamics upon North Pacific oceanic ecosystem models	https://circle.ubc.ca/handle/2429/31048
478	British Columbia coast	Canada	1950	53	Preikshot D.B.(2007). The influence of geographic scale, climate and trophic dynamics upon North Pacific oceanic ecosystem models	https://circle.ubc.ca/handle/2429/31048
479	North East Pacific	Canada,United States of America	1950	56	Preikshot D.B.(2007). The influence of geographic scale, climate and trophic dynamics upon North Pacific oceanic ecosystem models	https://circle.ubc.ca/handle/2429/31048
518	New Foundland	Canada	1985	50	Ainsworth C.H.,Sumaila R.U.(2005). Intergenerational valuation of fisheries resources can justify long-term conservation: a case study in Atlantic cod (Gadus morhua) Canadian Journal of Fisheries and Aquatic Sciences. pp 1104-1110	http://www.ingentaconnect.com/content/nrc/cjfas/2005/00000062/00000005/art00014
521	Northern Californian Current	United States of America	1990	65	Field J.(2004). Application of ecosystem-based fishery management approaches in the northern California Current	http://weber.s.uw.edu/research/publications/ms_phd/Field_John_PhD_Su04.pdf
675	Northern British Columbia	Canada	2000	53	Ainsworth C.,Heymans J.J.,Pitcher T.J.,Vasconcellos M.(2002). Ecosystem Models of Northern British Columbia for the Time Periods 2000, 1950, 1900 and 1750 Fisheries Centre Research Reports	http://publications.oceans.ubc.ca/node/3813
689	Mauritanie	Mauritania	1991	51	Guenette S.,Meissa B.,Gascuel D.(2014). Assessing the Contribution of Marine Protected Areas to the Trophic Functioning of Ecosystems: A Model for the Banc d’Arguin and the Mauritanian Shelf Plos One. pp 1-16	http://www.plosone.org/article/info%3Adoi%2F10.1371%2Fjournal.pone.0094742
727	West Florida Shelf Historic Model	United States	1950	70	Chagaris, D., B. Mahmoudi, C. Walters, and M. Allen. 2015. Simulating the trophic impacts of fishery	NA
729	Tampa Bay	United States	2005	74	D. Chagaris & B. Mahmoudi, 2010. Assessing the influence of bottom-up and top-down processes in Tampa Bay using Ecopath with Ecosim. In: Cooper, S.T. (ed.). Proceedings, Tampa Bay Area Scientific Information Symposium, BASIS 5: 20-23 October 2009. St. Petersburg, FL. pp 263-274.	http://www.tbrpc.org/events/basis5/
740	Northern Gulf of Mexico	United States	2005	75	Progress towards a next-generation fisheries ecosystem model for the northern Gulf of Mexico	NA
748	Contemporary Alosine	United States	2000	59	Dias et al. 2019	NA
749	Restored Alosine Biomass	United States	2000	59	Dias et al. 2019	NA
754	Celtic Sea	France	1985	54	Hernvann P-Y, Gascuel D, Grüss A, Druon J-N, Kopp D, Perez I, Piroddi C and Robert M (2020).	https://www.frontiersin.org/articles/10.3389/fmars.2020.578717/full
761	Porsangerfjord Area 3	Norway	2011	63	T, Pedersen, et al. 2018. MEPS 596:13-31	NA
765	Medes Island MPA	Spain	2009−2011	67	X. Corrales, D. Vilas, C. Piroddi, J. Steenbeek, J. Claudet, J. Lloret, A. Calò, A. Di Franco, T. Font, A. Ligas, G. Prato, R. Sahyoun, P. Sartor, P. Guidetti, M. Coll, Multi-zone marine protected areas: Assessment of ecosystem and fisheries benefits using multiple ecosystem models, Ocean & Coastal Management, Volume 193, 2020, 105232, ISSN 0964-5691, https://doi.org/10.1016/j.ocecoaman.2020.1052…	https://www.sciencedirect.com/science/article/pii/S0964569120301423
766	Cap de Creus MPA - whole	Spain	2008	67	X. Corrales, D. Vilas, C. Piroddi, J. Steenbeek, J. Claudet, J. Lloret, A. Calò, A. Di Franco, T. Font, A. Ligas, G. Prato, R. Sahyoun, P. Sartor, P. Guidetti, M. Coll, Multi-zone marine protected areas: Assessment of ecosystem and fisheries benefits using multiple ecosystem models, Ocean & Coastal Management, Volume 193, 2020, 105232, ISSN 0964-5691, https://doi.org/10.1016/j.ocecoaman.2020.1052…	https://www.sciencedirect.com/science/article/pii/S0964569120301423?via%3Dihub
767	Cerbère-Banyuls MPA	France	2013	64	X. Corrales, D. Vilas, C. Piroddi, J. Steenbeek, J. Claudet, J. Lloret, A. Calò, A. Di Franco, T. Font, A. Ligas, G. Prato, R. Sahyoun, P. Sartor, P. Guidetti, M. Coll, Multi-zone marine protected areas: Assessment of ecosystem and fisheries benefits using multiple ecosystem models, Ocean & Coastal Management, Volume 193, 2020, 105232, ISSN 0964-5691, https://doi.org/10.1016/j.ocecoaman.2020.1052…	https://doi.org/10.1016/j.ocecoaman.2020.105232
774	Cockburn Sound	Australia	2015	73	Lozano-Montes, H., Loneragan, N., Fourie, S., Wise B. (2024). Using conceptual, qualitative and quantitative ecosystem models to characterise the trophic structure, ecosystem attributes and functioning of Cockburn Sound. Prepared for the WAMSI Westport Marine Science Program. 148 pp.	https://wamsi.org.au/wp-content/uploads/2024/03/WWMSP_1.3_-Conceptual_qualitative_quantitative_ecosystem_models_FINAL.pdf
776	Apalachicola Bay	United States	2000	52	Kira L. Allen, Kristy A. Lewis,Future impacts of reduced freshwater inflow and sea level rise on forage fish and their predators in Apalachicola Bay, Florida,Food Webs,Volume 41,2024,e00372,ISSN 2352-2496.	https://www.sciencedirect.com/science/article/pii/S2352249624000387?via%3Dihub
777	Burrard Inlet 1750-1980 CE	Canada	1750	52	Efford, M. (2024). Archaeological investigations and ecological modelling into pre-contact (1792 CE) Tsleil-Waututh stewardship of Burrard Inlet, BC, Canada (T). University of British Columbia. Retrieved from https://open.library.ubc.ca/collections/ubctheses/24/items/1.0445601	http://hdl.handle.net/2429/89446
779	Mississippi River Delta	United States	1995	70	De Mutsert, K., Lewis, K., Milroy, S., Buszowski, J., Steenbeek, J., 2017. Using ecosystem modeling	https://www.sciencedirect.com/science/article/pii/S0304380016308535?via%3Dihub
783	Madeira archipelago	Portugal	2004	51	Joana Romero et al. (2024) Marine Environmental Research, 195: 106382	https://www.sciencedirect.com/science/article/abs/pii/S0141113624000436
