# Supplementary material for: Causal links indicating ecosystem functioning in food webs
Source: Community Ecol. 2025 Aug 19;26(3):725–30. doi: 10.1007/s42974-025-00267-0 (PMC12675652; doi:10.1007/s42974-025-00267-0)
Supplement: Supplementary file 2 — Supplementary file2 Supplementary Table S2 contains the 21 variables studied for the 34 food webs. [file 42974_2025_267_MOESM2_ESM.xlsx]

## Sheet: ecobase_model_asym_params
Supplementary Table S2. The 21 variables studied here: 8 for food webs (Nfw: the number of nodes, Lfw: the number of links, Cfw: connectance, avDISTfw: average distance, Tfw: transitivity, avTLfw: average trophic level, maxTLfw: maximum trophic level and NCARNfw/Nfw: the proportion of species with TL>2), 8 for the asymmetry graphs (Nag: the number of nodes, Lag: the number of links, COMPag: the n…
food web	Nfw	Lfw	Cfw	avDISTfw	Tfw	avTLfw	maxTLfw	NCARNfw / Nfw	Nag	Nag/Nfw	Lag	Lag/Lfw	COMPag	BUag	TDag	TDag/BUag	Nsoag	Nsiag	Sh	TB	EE
99	55	583	0.196296	0.0480466	0.504035	3.27547	4.50967	0.909091	19	0.345455	14	0.0240137	5	14	0	0	6	13	2.30463	527.127	0.795519
108	50	552	0.225306	0.0344677	0.553846	3.34036	4.72385	0.94	17	0.34	12	0.0217391	5	11	1	0.0909091	5	12	1.92878	467.403	0.716764
401	98	2403	0.252788	0.0049482	0.634608	2.91228	4.24949	0.887755	51	0.520408	47	0.0195589	7	40	6	0.15	13	35	2.68678	327.778	0.660747
403	52	410	0.1546	0.065426	0.432316	3.09143	4.6274	0.903846	17	0.326923	13	0.0317073	4	12	1	0.0833333	4	13	1.72732	199.098	0.641777
406	59	561	0.163939	0.0842866	0.471488	3.57974	5.02586	0.915254	24	0.40678	17	0.030303	8	14	2	0.142857	8	15	2.69024	253.787	0.753011
432	53	559	0.20283	0.0291149	0.671656	2.70428	4.09977	0.811321	18	0.339623	13	0.0232558	5	11	2	0.181818	5	12	2.30412	196.254	0.578213
447	59	680	0.198714	0.0264611	0.512513	2.89002	4.5055	0.847458	22	0.372881	17	0.025	5	17	0	0	5	17	2.91688	195.907	0.6813
448	53	535	0.194122	0.0713403	0.532022	3.1351	4.62437	0.886792	17	0.320755	13	0.0242991	4	10	3	0.3	6	11	2.58167	337.988	0.670865
456	80	636	0.100633	0.0621797	0.311348	2.36167	4.279	0.7375	41	0.5125	31	0.0487421	11	22	8	0.363636	11	29	3.00857	1275.21	0.571677
457	68	907	0.199078	0.0286429	0.524392	3.64628	4.89125	0.941176	27	0.397059	22	0.0242558	5	21	1	0.047619	5	22	2.21971	651.845	0.596408
465	99	1176	0.121212	0.0525821	0.42238	2.90745	4.95486	0.828283	62	0.626263	48	0.0408163	15	44	3	0.0681818	19	42	2.12908	757.364	0.656367
466	83	1022	0.150162	0.0528428	0.499636	3.26289	5.03453	0.879518	44	0.53012	33	0.0322896	11	30	3	0.1	11	32	2.60636	946.871	0.614789
477	55	465	0.156566	0.0755625	0.386753	3.41312	4.75737	0.927273	17	0.309091	14	0.0301075	3	13	1	0.0769231	3	14	2.83312	286.984	0.577826
478	53	455	0.165094	0.0681769	0.401583	3.43955	4.90593	0.943396	15	0.283019	13	0.0285714	2	12	1	0.0833333	2	13	2.77031	232.08	0.500279
479	56	498	0.161688	0.0679601	0.400703	3.4376	4.90912	0.946429	18	0.321429	15	0.0301205	3	14	1	0.0714286	3	15	2.80594	234.834	0.553126
518	50	551	0.224898	0.0470227	0.556872	3.26212	4.63876	0.92	16	0.32	12	0.0217786	4	12	0	0	4	12	1.72753	705.169	0.638165
521	63	709	0.181516	0.037418	0.507697	3.34156	4.87487	0.920635	25	0.396825	19	0.0267983	6	19	0	0	6	19	2.88163	283.867	0.563654
675	53	429	0.15566	0.120289	0.429675	3.04643	4.11564	0.90566	19	0.358491	13	0.030303	6	10	3	0.3	6	13	2.69041	137.904	0.684343
689	51	570	0.223529	0.0389681	0.543726	2.77021	4.14023	0.843137	15	0.294118	12	0.0210526	3	11	1	0.0909091	3	12	1.72992	1448.32	0.670331
727	70	1015	0.210145	0.0150283	0.535169	3.22975	4.36303	0.885714	29	0.414286	24	0.0236453	5	23	1	0.0434783	6	23	2.14	962.87	0.504969
729	74	1274	0.235839	0.0120599	0.523416	3.06426	4.24636	0.918919	34	0.459459	27	0.0211931	7	26	1	0.0384615	9	25	2.22786	1440.81	0.617772
740	75	2115	0.381081	0.00984304	0.765409	3.28497	4.18328	0.946667	31	0.413333	27	0.012766	6	27	0	0	11	20	1.90453	388.669	0.638221
748	59	909	0.265634	0.0359158	0.607985	3.4815	4.62983	0.949153	19	0.322034	17	0.0187019	3	17	0	0	6	13	2.79304	181.847	0.61123
749	59	909	0.265634	0.038269	0.607985	3.37444	4.48878	0.949153	20	0.338983	17	0.0187019	3	17	0	0	6	14	2.9179	197.041	0.630337
754	54	687	0.240042	0.0259462	0.604951	3.27889	4.75547	0.925926	18	0.333333	14	0.0203785	4	13	1	0.0769231	5	12	1.94291	225.175	0.713453
761	63	382	0.0977983	0.123337	0.323991	2.91758	4.73484	0.84127	27	0.428571	18	0.0471204	9	14	4	0.285714	10	17	1.20837	89.4476	0.59674
765	67	686	0.155133	0.0216605	0.444203	2.91118	4.22352	0.835821	26	0.38806	22	0.03207	5	21	1	0.047619	5	20	0.950703	1513.27	0.479358
766	67	687	0.15536	0.0208191	0.444265	2.90838	4.18501	0.865672	26	0.38806	22	0.0320233	5	21	1	0.047619	6	19	0.896012	1122.8	0.481824
767	64	650	0.16121	0.0242832	0.460065	2.93635	4.1732	0.875	25	0.390625	20	0.0307692	5	19	1	0.0526316	5	19	1.25208	1454.87	0.508561
774	73	472	0.0898021	0.054801	0.256993	2.52031	4.1707	0.90411	30	0.410959	26	0.0550847	4	26	0	0	4	26	2.76392	594.503	0.533267
776	52	621	0.234163	0.293591	0.516957	4.12791	5.22929	0.961538	16	0.307692	13	0.020934	3	13	0	0	3	13	1.03884	771.157	0.467045
777	52	280	0.105581	0.448697	0.32076	3.4368	5.39151	0.826923	18	0.346154	12	0.0428571	6	10	2	0.2	6	12	3.001	171.01	0.603278
779	70	711	0.147205	0.159442	0.33278	3.12618	4.64301	0.957143	27	0.385714	24	0.0337553	3	24	0	0	3	24	1.84527	191.691	0.404394
783	51	416	0.163137	0.165087	0.442967	3.9836	5.4529	0.960784	14	0.27451	12	0.0288462	2	10	2	0.2	4	9	2.49855	53.6826	0.712389
