# Supplementary material for: Causal links indicating ecosystem functioning in food webs
Source: Community Ecol. 2025 Aug 19;26(3):725–30. doi: 10.1007/s42974-025-00267-0 (PMC12675652; doi:10.1007/s42974-025-00267-0)
Supplement: Supplementary file 3 — Supplementary file3 Supplementary Table S3 contains Kendall’s τ correlation coefficients among 21 variables from Supplementary Table S2. [file 42974_2025_267_MOESM3_ESM.xlsx]

## Sheet: ecobase_params_kendall_cor
Supplementary Table S3. Kendall's tau correlation coefficients among 21 variables from Supplementary Table S2.
	Nfw	Lfw	Cfw	avDISTfw	Tfw	avTLfw	maxTLfw	NCARNfw / Nfw	Nag	Nag/Nfw	Lag	Lag/Lfw	COMPag	BUag	TDag	TDag/BUag	Nsoag	Nsiag	Sh	TB
Lfw	0.54
Cfw	-0.14	0.33
avDISTfw	-0.33	-0.54	-0.37
Tfw	-0.09	0.35	0.76	-0.44
avTLfw	-0.24	-0.05	0.22	0.2	0.1
maxTLfw	-0.16	-0.13	-0.14	0.39	-0.18	0.54
NCARNfw / Nfw	-0.14	0.05	0.33	0.09	0.17	0.6	0.27
Nag	0.88	0.5	-0.16	-0.33	-0.07	-0.3	-0.18	-0.23
Nag/Nfw	0.69	0.39	-0.17	-0.3	-0.06	-0.32	-0.14	-0.3	0.85
Lag	0.97	0.56	-0.12	-0.36	-0.08	-0.25	-0.16	-0.13	0.88	0.69
Lag/Lfw	0.18	-0.29	-0.94	0.31	-0.73	-0.24	0.13	-0.35	0.22	0.22	0.17
COMPag	0.42	0.24	-0.19	-0.22	-0.07	-0.28	-0.1	-0.46	0.58	0.73	0.41	0.22
BUag	0.85	0.61	-0.04	-0.4	-0.01	-0.21	-0.14	-0.06	0.78	0.6	0.89	0.09	0.33
TDag	0.07	-0.16	-0.32	0.14	-0.21	-0.19	0.07	-0.42	0.12	0.21	0.04	0.32	0.4	-0.12
TDag/BUag	-0.18	-0.33	-0.26	0.26	-0.2	-0.11	0.05	-0.33	-0.12	0	-0.21	0.23	0.19	-0.36	0.81
Nsoag	0.46	0.39	0	-0.24	0.12	-0.18	-0.1	-0.29	0.58	0.62	0.46	0.02	0.75	0.35	0.35	0.12
Nsiag	0.86	0.48	-0.19	-0.26	-0.16	-0.26	-0.12	-0.15	0.81	0.67	0.88	0.24	0.4	0.85	0.03	-0.21	0.36
Sh	0.05	-0.06	-0.07	0.15	-0.14	0.13	0.11	0.04	0.02	-0.01	0.01	0.04	0.01	-0.05	0.07	0.08	0.09	0.02
TB	0.22	0.29	0.04	-0.32	0.04	-0.23	-0.21	-0.24	0.18	0.17	0.25	-0.04	0.15	0.3	-0.03	-0.14	0.05	0.29	-0.3
EE	-0.2	-0.03	0.2	0	0.21	0.02	0.01	0.02	-0.11	-0.02	-0.21	-0.22	0.14	-0.22	0.14	0.19	0.22	-0.27	0.08	-0.18
